# Supplementary material for: The transcription factor CHOP, an effector of the integrated stress response, is required for host sensitivity to the fungal intracellular pathogen Histoplasma capsulatum
Source: PLoS Pathog. 2017 Sep 27;13(9):e1006589. doi: 10.1371/journal.ppat.1006589 (PMC5633207; doi:10.1371/journal.ppat.1006589)
Supplement: S1 Table — (XLSX) [file ppat.1006589.s011.xlsx]

## Sheet: Sheet1
Mutant	Secreted?	Macrophage lysis?
D1A	Y	Reduced
Q2A	Y	Reduced
P3A	Y	Reduced
T4A	Y	Reduced
V5A	Y	Reduced
G6A	Y	WT
D7A	Y	Reduced
F9A	N	N/A
D10A	Y	Reduced
R11A	Y	WT
Y12A	N	N/A
N13A	Y	Reduced
E14A	Y	Reduced
V16A	N	N/A
K17A	Y	WT
V18A	Y	WT
F19A	Y	WT
T20A	Y	WT
R21A	Y	WT
L22A	Y	WT
S23A	Y	WT
S24A	Y	Reduced
N27A	Y	Reduced
C28A	N	N/A
N29A	Y	Reduced
W30A	N	N/A
P31A	Y	Reduced
S32A	Y	WT
C33A	N	N/A
L34A	N	N/A
S35A	Y	WT
S36A	N	N/A
L37A	N	N/A
S38A	Y	Reduced
S40A	N	N/A
S41A	N	N/A
C44A	N	N/A
I45A	Y	Reduced
V48A	Y	Reduced
G49A	Y	WT
E50A	Y	WT
L51A	Y	Reduced
G52A	Y	Reduced
L53A	Y	Reduced
D54A	Y	Reduced
I55A	Y	Reduced
P56A	Y	WT
L57A	N	N/A
D58A	Y	Reduced
L59A	Y	Reduced
C61A	N	N/A
T64A	N	N/A
T66A	Y	WT
T67A	Y	Reduced
S68A	Y	WT
T70A	N	N/A
E71A	Y	WT
C73A	N	N/A
K74A	Y	Reduced
G75A	Y	Reduced
C76A	N	N/A
L77A	N	N/A
W78A	N	N/A
