# Supplementary material for: The transcription factor CHOP, an effector of the integrated stress response, is required for host sensitivity to the fungal intracellular pathogen Histoplasma capsulatum
Source: PLoS Pathog. 2017 Sep 27;13(9):e1006589. doi: 10.1371/journal.ppat.1006589 (PMC5633207; doi:10.1371/journal.ppat.1006589)
Supplement: S2 Table — (XLSX) [file ppat.1006589.s012.xlsx]

## Sheet: Sheet1
Name	Sequence (5' to 3')	Function
D1A F	GCTTCTAAGCGTGCTCAACCCACTGTTG	CBP1 SDM
D1A R	CAACAGTGGGTTGAGCACGCTTAGAAGC	CBP1 SDM
Q2A F	CTTCTAAGCGTGATGCACCCACTGTTGGCG	CBP1 SDM
Q2A R	CGCCAACAGTGGGTGCATCACGCTTAGAAG	CBP1 SDM
P3A F	CTAAGCGTGATCAAGCCACTGTTGGCGAC	CBP1 SDM
P3A R	GTCGCCAACAGTGGCTTGATCACGCTTAG	CBP1 SDM
T4A F	CTAAGCGTGATCAACCCGCTGTTGGCGACGCCTTC	CBP1 SDM
T4A R	GAAGGCGTCGCCAACAGCGGGTTGATCACGCTTAG	CBP1 SDM
V5A F	CGTGATCAACCCACTGCAGGCGACGCCTTCGATAG	CBP1 SDM
V5A R	CTATCGAAGGCGTCGCCTGCAGTGGGTTGATCACG	CBP1 SDM
G6A F	CAACCCACTGTTGCGGACGCCTTCGATAG	CBP1 SDM
G6A R	CTATCGAAGGCGTCCGCAACAGTGGGTTG	CBP1 SDM
D7A F	CAACCCACTGTTGGCGCAGCCTTCGATAGGTAC	CBP1 SDM
D7A R	GTACCTATCGAAGGCTGCGCCAACAGTGGGTTG	CBP1 SDM
F9A F	CTGTTGGCGACGCCGCCGATAGGTACAATG	CBP1 SDM
F9A R	CATTGTACCTATCGGCGGCGTCGCCAACAG	CBP1 SDM
D10A F	GGCGACGCCTTCGCTAGGTACAATGAAG	CBP1 SDM
D10A R	CTTCATTGTACCTAGCGAAGGCGTCGCC	CBP1 SDM
R11A F	GCGACGCCTTCGATGCGTACAATGAAGCTG	CBP1 SDM
R11A R	CAGCTTCATTGTACGCATCGAAGGCGTCGC	CBP1 SDM
Y12A F	CGACGCCTTCGATAGGGCCAATGAAGCTGTCAAAG	CBP1 SDM
Y12A R	CTTTGACAGCTTCATTGGCCCTATCGAAGGCGTCG	CBP1 SDM
N13A F	GCCTTCGATAGGTACGCTGAAGCTGTCAAAG	CBP1 SDM
N13A R	CTTTGACAGCTTCAGCGTACCTATCGAAGGC	CBP1 SDM
E14A F	CTTCGATAGGTACAATGCAGCTGTCAAAGTATTC	CBP1 SDM
E14A R	GAATACTTTGACAGCTGCATTGTACCTATCGAAG	CBP1 SDM
V16A F	GGTACAATGAAGCTGCCAAAGTATTCACGAG	CBP1 SDM
V16A R	CTCGTGAATACTTTGGCAGCTTCATTGTACC	CBP1 SDM
K17A F	GGTACAATGAAGCTGTCGCAGTATTCACGAGGCTTTC	CBP1 SDM
K17A F	GAAAGCCTCGTGAATACTGCGACAGCTTCATTGTACC	CBP1 SDM
V18A F	CAATGAAGCTGTCAAAGCATTCACGAGGCTTTCTTC	CBP1 SDM
V18A R	GAAGAAAGCCTCGTGAATGCTTTGACAGCTTCATTG	CBP1 SDM
F19A F	GAAGCTGTCAAAGTAGCCACGAGGCTTTCTTCC	CBP1 SDM
F19A R	GGAAGAAAGCCTCGTGGCTACTTTGACAGCTTC	CBP1 SDM
T20A F	CTGTCAAAGTATTCGCGAGGCTTTCTTCCG	CBP1 SDM
T20A R	CGGAAGAAAGCCTCGCGAATACTTTGACAG	CBP1 SDM
R21A F	GTCAAAGTATTCACGGCGCTTTCTTCCGCGG	CBP1 SDM
R21A R	CCGCGGAAGAAAGCGCCGTGAATACTTTGAC	CBP1 SDM
L22A F	CAAAGTATTCACGAGGGCATCTTCCGCGGCGAATTG	CBP1 SDM
L22A R	CAATTCGCCGCGGAAGATGCCCTCGTGAATACTTTG	CBP1 SDM
S23A F	GTATTCACGAGGCTTGCCTCCGCGGCGAATTG	CBP1 SDM
S23A R	CAATTCGCCGCGGAGGCAAGCCTCGTGAATAC	CBP1 SDM
S24A F	GTATTCACGAGGCTTTCTGCCGCGGCGAATTGCAAC	CBP1 SDM
S24A R	GTTGCAATTCGCCGCGGCAGAAAGCCTCGTGAATAC	CBP1 SDM
N27A F	GGCTTTCTTCCGCGGCGGCATGCAACTGGCCCAGTATG	CBP1 SDM
N27A R	CATACTGGGCCAGTTGCATGCCGCCGCGGAAGAAAGCC	CBP1 SDM
C28A F	CTTCCGCGGCGAATGCAAACTGGCCCAGTATG	CBP1 SDM
C28A R	CATACTGGGCCAGTTTGCATTCGCCGCGGAAG	CBP1 SDM
N29A F	CTTCCGCGGCGAATTGCGCCTGGCCCAGTATGTAAAC	CBP1 SDM
N29A R	GTTTACATACTGGGCCAGGCGCAATTCGCCGCGGAAG	CBP1 SDM
W30A F	CGGCGAATTGCAACGCGCCCAGTATGTAAAC	CBP1 SDM
W30A R	GTTTACATACTGGGCGCGTTGCAATTCGCCG	CBP1 SDM
P31A F	CGAATTGCAACTGGGCCAGTATGTAAACCC	CBP1 SDM
P31A R	GGGTTTACATACTGGCCCAGTTGCAATTCG	CBP1 SDM
S32A F1	CGAATTGCAACTGGCCCGGTATGTAAACCCGCATTC	CBP1 SDM
S32A R1	GAATGCGGGTTTACATACCGGGCCAGTTGCAATTCG	CBP1 SDM
S32A F2	CATTGGCCAACAGCCTGTCTCAGCTC	CBP1 SDM
S32A R2	GAGCTGAGACAGGCTGTTGGCCAATG	CBP1 SDM
C33A F	CATTGGCCAACAGGCGCTCTCAGCTCACTTTC	CBP1 SDM
C33A R	GAAAGTGAGCTGAGAGCGCCTGTTGGCCAATG	CBP1 SDM
L34A F	GCCAACAGGCTGTGCCAGCTCACTTTCTG	CBP1 SDM
L34A R	CAGAAAGTGAGCTGGCACAGCCTGTTGGC	CBP1 SDM
S35A F	CAACAGGCTGTCTCGCCTCACTTTCTGCATC	CBP1 SDM
S35A R	GATGCAGAAAGTGAGGCGAGACAGCCTGTTG	CBP1 SDM
S36A F	GGCTGTCTCAGCGCACTTTCTGCATC	CBP1 SDM
S36A R	GATGCAGAAAGTGCGCTGAGACAGCC	CBP1 SDM
L37A F	GCTGTCTCAGCTCAGCTTCTGCATCATCCG	CBP1 SDM
L37A R	CGGATGATGCAGAAGCTGAGCTGAGACAGC	CBP1 SDM
S38A F	CTCAGCTCACTTGCTGCATCATCCGC	CBP1 SDM
S38A R	GCGGATGATGCAGCAAGTGAGCTGAG	CBP1 SDM
S40A F	CTCAGCTCACTTTCTGCAGCATCCGCCGCCTGCATTG	CBP1 SDM
S40A R	CAATGCAGGCGGCGGATGCTGCAGAAAGTGAGCTGAG	CBP1 SDM
S41A F	CACTTTCTGCATCAGCCGCCGCCTGCATTG	CBP1 SDM
S41A R	CAATGCAGGCGGCGGCTGATGCAGAAAGTG	CBP1 SDM
C44A F	CATCATCCGCCGCCGCCATTGCTGCTGTTG	CBP1 SDM
C44A R	CAACAGCAGCAATGGCGGCGGCGGATGATG	CBP1 SDM
I45A F	CATCATCCGCCGCCTGCGCAGCTGCTGTTGGAGAGCTTG	CBP1 SDM
I45A R	CAAGCTCTCCAACAGCAGCTGCGCAGGCGGCGGATGATG	CBP1 SDM
V48A F	GCATTGCTGCTGCTGGAGAGCTTGG	CBP1 SDM
V48A R	CCAAGCTCTCCAGCAGCAGCAATGC	CBP1 SDM
G49A F	CATTGCTGCTGTTGCAGAGCTTGGCTTG	CBP1 SDM
G49A R	CAAGCCAAGCTCTGCAACAGCAGCAATG	CBP1 SDM
E50A F	CATTGCTGCTGTTGGAGCGCTTGGCTTGGGTAAG	CBP1 SDM
E50A R	CTTACCCAAGCCAAGCGCTCCAACAGCAGCAATG	CBP1 SDM
L51A F	CTGCTGTTGGAGAGGCTGGCTTGGGTAAG	CBP1 SDM
L51A R	CTTACCCAAGCCAGCCTCTCCAACAGCAG	CBP1 SDM
G52A F	CTGTTGGAGAGCTTGCCTTGGGTAAGTTTAG	CBP1 SDM
G52A F	CTAAACTTACCCAAGGCAAGCTCTCCAACAG	CBP1 SDM
L53A F	GGAGAGCTTGGCGCGGGTAAGTTTAG	CBP1 SDM
L53A R	CTAAACTTACCCGCGCCAAGCTCTCC	CBP1 SDM
D54A F	CTAACTTGCCCTAGCTATTCCCCTGGAC	CBP1 SDM
D54A R	GTCCAGGGGAATAGCTAGGGCAAGTTAG	CBP1 SDM
I55A F	CTAACTTGCCCTAGATGCACCCCTGGACCTCGCTTG	CBP1 SDM
I55A R	CAAGCGAGGTCCAGGGGTGCATCTAGGGCAAGTTAG	CBP1 SDM
P56A F	GCCCTAGATATTGCCCTGGACCTCG	CBP1 SDM
P56A R	CGAGGTCCAGGGCAATATCTAGGGC	CBP1 SDM
L57A F	CTAGATATTCCCGCGGACCTCGCTTG	CBP1 SDM
L57A R	CAAGCGAGGTCCGCGGGAATATCTAG	CBP1 SDM
D58A F	CTAGATATTCCCCTGGCACTCGCTTGCGCGGCTAC	CBP1 SDM
D58A R	GTAGCCGCGCAAGCGAGTGCCAGGGGAATATCTAG	CBP1 SDM
L59A F	CTAGATATTCCCCTGGACGCAGCTTGCGCGGCTACTGCAAC	CBP1 SDM
L59A R	GTTGCAGTAGCCGCGCAAGCTGCGTCCAGGGGAATATCTAG	CBP1 SDM
C61A F	GATATTCCCCTGGACCTCGCTGCAGCGGCTACTGCAACCACTAG	CBP1 SDM
C61A R	CTAGTGGTTGCAGTAGCCGCTGCAGCGAGGTCCAGGGGAATATC	CBP1 SDM
T64A F	CTTGCGCGGCTGCAGCAACCACTAG	CBP1 SDM
T64A R	CTAGTGGTTGCTGCAGCCGCGCAAG	CBP1 SDM
T66A F	CTCGCTTGCGCGGCTACTGCAGCAACTAGCGCCACTGAGGCATG	CBP1 SDM
T66A R	CATGCCTCAGTGGCGCTAGTTGCTGCAGTAGCCGCGCAAGCGAG	CBP1 SDM
T67A F	CTTGCGCGGCTACTGCAACCGCTAGCGCCACTGAGGCATG	CBP1 SDM
T67A R	CATGCCTCAGTGGCGCTAGCGGTTGCAGTAGCCGCGCAAG	CBP1 SDM
S68A F	CTACTGCAACCACTGCAGCCACTGAGGCATGC	CBP1 SDM
S68A R	GCATGCCTCAGTGGCTGCAGTGGTTGCAGTAG	CBP1 SDM
T70A F	CTACTGCAACCACTAGCGCCGCTGAGGCATGCAAGGGCTG	CBP1 SDM
T70A R	CAGCCCTTGCATGCCTCAGCGGCGCTAGTGGTTGCAGTAG	CBP1 SDM
E71A F	CTGCAACCACTAGCGCCACTGCGGCATGCAAGGGCTGCTTGTG	CBP1 SDM
E71A R	CACAAGCAGCCCTTGCATGCCGCAGTGGCGCTAGTGGTTGCAG	CBP1 SDM
C73A F	CCACTAGCGCCACTGAGGCAGCAAAGGGCTGCTTGTGGTAAAAG	CBP1 SDM
C73A R	CTTTTACCACAAGCAGCCCTTTGCTGCCTCAGTGGCGCTAGTGG	CBP1 SDM
K74A R	CTAGCGCCACTGAGGCATGCGCAGGCTGCTTGTGGTAAAAGG	CBP1 SDM
K74A F	CCTTTTACCACAAGCAGCCTGCGCATGCCTCAGTGGCGCTAG	CBP1 SDM
G75A F	CCACTGAGGCATGCAAGGCTTGCTTGTGGTAAAAGGCAG	CBP1 SDM
G75A R	CTGCCTTTTACCACAAGCAAGCCTTGCATGCCTCAGTGG	CBP1 SDM
C76A F	CACTGAGGCATGCAAGGGCGCCTTGTGGTAAAAGGCAGC	CBP1 SDM
C76A R	GCTGCCTTTTACCACAAGGCGCCCTTGCATGCCTCAGTG	CBP1 SDM
L77A F	CATGCAAGGGCTGCGCGTGGTAAAAGGCAG	CBP1 SDM
L77A R	CTGCCTTTTACCACGCGCAGCCCTTGCATG	CBP1 SDM
W78A F	GAGGCATGCAAGGGCTGCTTGGCCTAGCTCGAGATAATA	CBP1 SDM
W78A R	TATTATCTCGAGCTAGGCCAAGCAGCCCTTGCATGCCTC	CBP1 SDM
mTrb3_fwd2	TGCAGGAAGAAACCGTTGGAG	murine TRIB3 qRT-PCR
mTrb3_rev2	CTCAGGCTCATCTCTCACTCG	murine TRIB3 qRT-PCR
mXBP1.19S	GGCCTTGTGGTTGAGAACCAGGAG	murine Xbp1 splice variant analysis
mXBP1.14AS	GAATGCCCAAAAGGATATCAGACTC	murine Xbp1 splice variant analysis
mHPRT1-F	AGGTTGCAAGCTTGCTGGT	murine HPRT qRT-PCR
mHPRT1-R	TGAAGTACTCATTATAGTCAAGGGCA	murine HPRT qRT-PCR
ERdj4 F	CTCCACAGTCAGTTTTCGTCTT	murine ERdj4 qRT-PCR
ERdj4 R	GGCCTTTTTGATTTGTCGCTC	murine ERdj4 qRT-PCR
SEL1L F	GCCCGATGAAGTGGAAAAC	murine SEL1L qRT-PCR
SEL1L R	CATTCTTAAACAACTCCACTGC	murine SEL1L qRT-PCR
BiP F	ACTTGGGGACCACCTATTCCT	murine BiP qRT-PCR
BiP R	ATCGCCAATCAGACGCTCC	murine BiP qRT-PCR
CHOP F	CTGGAAGCCTGGTATGAGGAT	murine CHOP qRT-PCR
CHOP R	CAGGGTCAAGAGTAGTGAAGGT	murine CHOP qRT-PCR
hHPRT F	CCTGGCGTCGTGATTAGTGAT	human HPRT qRT-PCR
hHPRT R	AGACGTTCAGTCCTGTCCATAA	human HPRT qRT-PCR
hCHOP F	GGAAACAGAGTGGTCATTCCC	human CHOP qRT-PCR
hCHOP R	CTGCTTGAGCCGTTCATTCTC	human CHOP qRT-PCR
hTRIB3 F	TGCCCTACAGGCACTGAGTA	human TRIB3 qRT-PCR
hTRIB3 R	GTCCGAGTGAAAAAGGCGTA	human TRIB3 qRT-PCR
